# Supplementary material for: The Effects of Heparan Sulfate Infusion on Endothelial and Organ Injury in a Rat Pneumosepsis Model
Source: J Clin Med. 2023 Oct 10;12(20):6438. doi: 10.3390/jcm12206438 (PMC10607557; doi:10.3390/jcm12206438)
Supplement: Supplementary file 1 [file jcm-12-06438-s001.zip]

Archive with 1 entries (1 files):
- jcm-2407933-supplementary.pdf
